# Supplementary material for: Can a passive unilateral hip exosuit diminish walking asymmetry? A randomized trial
Source: J Neuroeng Rehabil. 2023 Jul 12;20:88. doi: 10.1186/s12984-023-01212-w (PMC10339586; doi:10.1186/s12984-023-01212-w)
Supplement: Supplementary file 5 — Additional File 5: Data Sheet - An excel sheet with the data used to run statistical analyses. [file 12984_2023_1212_MOESM5_ESM.xlsx]

## Sheet: Sheet1
id	Group	Time	Swing.SI	Stance.SI	StepLength.SI
1	Sb-only	BL	-1.64226	0.914607	-0.533693
2	Sb-only	BL	-0.131296	0.245641	4.34799
3	Sb-only	BL	1.66305	-1.00848	1.06083
4	Sb-only	BL	3.09342	-1.77034	0.00986928
5	Sb-only	BL	1.07176	-0.553055	-0.891137
1	Sb-only	EA	22.3298	-11.7046	-15.1776
2	Sb-only	EA	13.3305	-6.71326	-9.78689
3	Sb-only	EA	16.8608	-10.6671	-6.9316
4	Sb-only	EA	17.5116	-4.30716	-12.2454
5	Sb-only	EA	15.3048	-8.48511	-16.9515
1	Sb-only	LA	13.3163	-6.84048	-4.51608
2	Sb-only	LA	8.41696	-4.49031	-2.40516
3	Sb-only	LA	11.3345	-6.64357	5.32598
4	Sb-only	LA	7.35741	-4.00702	-0.483981
5	Sb-only	LA	12.7475	-6.84841	-4.86769
1	Sb-only	EP	-6.97292	3.78009	6.10647
2	Sb-only	EP	2.40823	-1.87655	11.0871
3	Sb-only	EP	2.39574	-1.66851	14.697
4	Sb-only	EP	1.71829	-0.874835	11.4317
5	Sb-only	EP	-1.97971	1.27952	8.04402
1	Sb-only	LP	-2.47503	1.1554	1.44878
2	Sb-only	LP	0.425099	-0.268212	3.61899
3	Sb-only	LP	3.87792	-2.16224	5.12781
4	Sb-only	LP	3.66164	-2.11247	1.22541
5	Sb-only	LP	3.80841	-1.84776	1.91795
6	Exo-only	BL	1.99481	-1.16598	0.478082
7	Exo-only	BL	-1.17033	0.831501	0.107788
8	Exo-only	BL	1.12595	-0.612672	1.88334
9	Exo-only	BL	0.484271	-0.505143	-1.65109
10	Exo-only	BL	2.9143	-1.42888	-0.430398
6	Exo-only	EA	-1.2386	0.874393	2.46921
7	Exo-only	EA	-0.884539	0.57456	1.82089
8	Exo-only	EA	1.59925	-0.682307	2.56016
9	Exo-only	EA	-0.572562	0.273312	0.305909
10	Exo-only	EA	4.94376	-2.78558	4.16176
6	Exo-only	LA	1.01443	-0.348437	3.2601
7	Exo-only	LA	0.292514	-0.117907	1.10108
8	Exo-only	LA	6.26761	-5.71865	1.68164
9	Exo-only	LA	1.86781	-1.02395	0.236309
10	Exo-only	LA	2.72287	-1.20133	2.82582
6	Exo-only	EP	1.93066	-0.965176	-0.689559
7	Exo-only	EP	-0.902323	0.410521	-0.102523
8	Exo-only	EP	2.22318	-1.24657	-0.717318
9	Exo-only	EP	0.394941	-0.568055	-3.06726
10	Exo-only	EP	3.64121	-1.91726	-2.51865
6	Exo-only	LP	0.0491241	0.21425	2.6591
7	Exo-only	LP	2.3088	-0.483126	0.159711
8	Exo-only	LP	2.64886	-1.23243	1.98104
9	Exo-only	LP	0.82486	0.0865901	-0.925178
10	Exo-only	LP	1.29371	0.253288	-1.19956
11	Exo-Sb	BL	-0.559123	0.219099	-2.92328
12	Exo-Sb	BL	2.47233	-1.54957	1.69331
13	Exo-Sb	BL	2.50658	-1.40746	0.727773
14	Exo-Sb	BL	-0.140897	0.0827779	nan	1.3929
15	Exo-Sb	BL	0.732544	-0.474752	-3.59921
11	Exo-Sb	EA	14.5478	-7.3038	-10.7311
12	Exo-Sb	EA	16.5986	-9.07685	-18.4938
13	Exo-Sb	EA	30.1933	-16.4152	-6.89047
14	Exo-Sb	EA	10.1258	-5.63265	nan	-15.4377
15	Exo-Sb	EA	21.3487	-12.7353	-17.213
11	Exo-Sb	LA	9.59775	-5.83737	-5.28253
12	Exo-Sb	LA	13.7341	-7.50113	-2.15671
13	Exo-Sb	LA	16.0488	-8.56833	1.10222
14	Exo-Sb	LA	9.94177	-5.61484	nan	0.863922
15	Exo-Sb	LA	15.9532	-9.13206	-2.17784
11	Exo-Sb	EP	-1.23823	0.396374	3.58625
12	Exo-Sb	EP	1.40154	-0.405272	10.8695
13	Exo-Sb	EP	-0.58554	0.480291	5.14613
14	Exo-Sb	EP	4.51462	-2.62077	nan	35.5535
15	Exo-Sb	EP	2.08603	-1.43754	4.30818
11	Exo-Sb	LP	-2.17852	1.25526	-1.01942
12	Exo-Sb	LP	-0.487027	0.450727	3.85216
13	Exo-Sb	LP	3.15134	-1.53513	1.29986
14	Exo-Sb	LP	-0.169036	0.0173952	nan	0.254205
15	Exo-Sb	LP	1.93699	-1.13192	-1.63117
